# Supplementary material for: Percolation Network Formation in Nylon 6/Montmorillonite Nanocomposites: A Critical Structural Insight and the Impact on Solidification Process and Mechanical Behavior
Source: Polymers (Basel). 2022 Sep 4;14(17):3672. doi: 10.3390/polym14173672 (PMC9460736; doi:10.3390/polym14173672)
Supplement: Supplementary file 1 [file polymers-14-03672-s001.zip]

Archive with 1 entries (1 files):
- polymers-1882710-supplementary.pdf
